# Supplementary material for: Changes in Resting Energy Expenditure in Response to Different Dietary Patterns: A Randomized Clinical Trial Exploratory Sub-Analysis
Source: Nutrients. 2026 Jun 24;18(13):2053. doi: 10.3390/nu18132053 (PMC13363438; doi:10.3390/nu18132053)
Supplement: Supplementary file 1 [file nutrients-18-02053-s001.zip]

Archive with 1 entries (1 files):
- nutrients-4359291-supplementary.pdf
